# Supplementary material for: Routine Mitogenome MPS Analysis from 1 and 5 mm of Rootless Human Hair
Source: Genes (Basel). 2022 Nov 18;13(11):2144. doi: 10.3390/genes13112144 (PMC9690917; doi:10.3390/genes13112144)
Supplement: Supplementary file 1 [file genes-13-02144-s001.zip]

Archive with 1 entries (1 files):
- genes-2030065-supplementary.xlsx
